# Supplementary material for: Four Neurotoxic Insecticides Impair Partner and Host Finding in the Parasitoid Leptopilina heterotoma and Bioactive Doses Can Be Taken up Via the Host
Source: J Chem Ecol. 2025 Jan 29;51(1):14. doi: 10.1007/s10886-025-01554-w (PMC11779754; doi:10.1007/s10886-025-01554-w)
Supplement: Supplementary file 1 — Supplementary Material 1 [file 10886_2025_1554_MOESM1_ESM.xlsx]

## Sheet: Figure 2
Acetamiprid								Dimethoate								Flupyradifurone								Sulfoxaflor
0 ng		0.21 ng		0.42 ng		0.63 ng		0 ng		0.105		0.21 ng		0.42 ng		0 ng		6.3 ng		10.5 ng		21 ng		0 ng		0.21 ng		0.42 ng
pheromone zone	control zone	pheromone zone	control zone	pheromone zone	control zone	pheromone zone	control zone	pheromone zone	control zone	pheromone zone	control zone	pheromone zone	control zone	pheromone zone	control zone	pheromone zone	control zone	pheromone zone	control zone	pheromone zone	control zone	pheromone zone	control zone	pheromone zone	control zone	pheromone zone	control zone	pheromone zone	control zone	pheromone zone	control zone
235.56	30.62	108.76	133.46	9.15	0	225.77	0	17.1	0	213.26	1.29	187.21	0	126.86	0	24.62	85.43	97.28	107.69	57.02	5.85	0	0	284.8	0	270.76	0	276.95	0	0	147.17
124.02	68.41	143.1	71	98.5	142.38	93.58	112.07	47.15	0	85.94	169.17	3.3	273.31	36.52	173.45	80.6	1.88	29.2	17.33	142.76	51.59	0	255.15	181.27	79.3	277.27	0	58.18	194.04	11.39	117.06
0	231.85	221.07	55.08	7.38	230.92	133.7	62.55	216.01	0	160.3	66.94	117.54	124.31	206.21	0	170.21	2.15	168.47	83.1	23.05	186.07	28.41	58.6	181.21	0	274.94	0	77.97	172.78	0	255.21
264.36	8.94	69.11	207.4	65.03	103.02	72.74	141.6	28.61	4.78	78.35	0	182.85	0	29.47	16.62	132.07	118.44	4.02	2.66	52.94	149.88	0	165.37	195.68	47.72	89.35	100.28	95.87	153.66	264.8	0
268.71	0	163.25	82.67	146.9	54.54	201.9	30.94	175.78	0	0	161.49	225.96	18.1	182.08	59.04	171.35	0	11.89	84.04	104.85	110.69	45.86	110.72	227.72	13.13	1.62	82.79	0	277.29	187.44	0
108.02	28.57	113.7	104.94	185.71	64.01	81.38	140.11	242.3	17.43	0	221.68	115.47	99.18	0	0	100.15	1.97	119.35	16.9	0	0	117.27	80.34	81.69	0	160.12	103.94	286.57	0	126.22	0
87.35	79.32	0	269.12	188.8	48.66	144.84	88.7	190.83	53.98	212.48	14.51	0	225.73	0	50.48	52.88	184	34.68	10.26	108.3	97.17	41.82	78	279.02	0	170.36	84.7	0	258.17	179.04	45.82
163.22	0	64.51	92.41	220.85	24.72	113.35	106.67	42.2	0	225.37	5.09	238.86	30.47	166.12	0	152.8	58.22	58.8	53.61	15.86	258.09	92.08	139.04	199.96	36.54	173.02	23.45	0	227.89	98.7	44.62
173.59	23.77	200.16	34.11	179.59	28.79	171.74	53.27	40.55	0	155.91	41.39	109.35	105.34	2.98	16.35	162.99	0	0	217.79	96.63	98.34	12.94	0	0	217.57	285.23	0	0	272.32	70.18	88.98
0	0	235.74	37.26	259.68	18.25	275.47	0	20.16	189.52	0	0	14.63	213.62	0	0	86.04	37.99	133.4	10.37	0	0	145.09	38.11	206.15	9	236.61	0	243.44	16.49	67.51	183.48
142.09	67.82	0	211.69	39.64	178.27	286.74	0	50.24	46.54	11.09	40.57	0	70.99	208.15	0	135.01	0	0	0	159.27	114.37	167.85	30.22	149.11	0	0	255.2	12.61	43.59	0	268.53
0	0	111.28	84.79	57.9	177.67	285.21	0	287.92	0	74.54	72.52	0	0	0	0	34.06	0	0	208.94	52.62	149.15	176.91	8.68	201.69	10.66	0	214.55	190.84	0	136.22	128.29
171.26	68.64	218.59	44.36	214.5	0	47.23	199.21	12.64	0	128.04	75.79	72.26	73.88	0	266.48	135.09	70.78	19.91	8.24	0	0	0	0	162.77	0	71.13	153.87	0	274.38	236.81	0
238.48	33.74	4.35	256.37	77.33	177.95	20.55	159.83	96.57	0	164.76	78.57	89.63	143.85	25.14	136.47	143.02	34.68	152.37	80.88	0	262.14	0	0	216.07	57.82	158.11	89.51	0	0	257.3	0
202.19	53.84	260.38	0	0	0	217.92	47.75	103.92	127.81	266.16	0	33.42	220.28	144.17	22.13	137.41	0	0	190.87	199	88	40.9	206.6	272.41	0	228.82	0	250.76	0	197.14	40.17
9.8	197.65	67.02	192.16	24.78	72.2	26.69	156.61	153.65	64.56	18.33	155.44	203.04	29.5	45.04	232.37	231.38	0	20.27	28.47	23.29	36.37	5.67	81.81	112.22	142.19	215.11	20.53	263.05	0	89.85	126.88
269.64	3.18	241.97	29.82	118.51	169.57	18.18	206.6	269.02	0	167.39	52.97	0	0	0	0	109.96	64.53	63.85	162.08	31.22	182.75	47.77	0	269.98	14.91	275.32	0	151.51	70.8	134.5	1.06
4.21	250.1	219.8	50.99	0	0	213.56	33.07	84.06	7.43	32.11	240.5	23.5	215.82	0	0	95.12	14.14	45.72	0	0	283.57	0	217.3	108.12	64.49	0	256.65	87.58	0	280.1	0
185.09	9.92	0	227.25	0	230.39	218.15	1.97	27.78	49.06	40.55	217.49	44.32	166.38	16.15	237.95	226.32	0	0	279.72	83.72	138.66	103.2	137.07	236.53	0	277.29	0	281.25	0	111.43	0
165.66	0	215.11	21.4	21.35	229.07	192.75	12.65	246.56	0	0	0	0	203.96	0	0	139.69	51.19	36.22	233.09	43.45	238.42	0	0	100.7	122.51	102.02	56.5	42.52	208.3	0	0
193.74	9.27	54.99	108.05	140.06	110.53	1.42	237.19	147.04	53.38	0	0	238.34	33.56	166.84	78.91	70.75	0	0	195.06	93.13	116.73	59.57	184.54	151.99	94.05	182.26	2.82	0	4.79	246.37	0
225.55	42.25	246.42	0	128.38	86.19	197.28	42.4	110.64	0	0	0	0	0	128.69	86.18	164.98	24.97	39.79	201.37	287.27	0	95.93	114.82	143.59	97.47	150.87	70.34	267.75	0	0	274.34
242.32	15.14	120.39	44.41	128.51	67.22	259.08	0	281.3	0	0	0	0	0	0	0	125.44	92.54	22.94	235.01	41.92	169.33	21.16	105.63	279.85	0	0	76.67	270.53	0	0	0
188.56	44.23	153.77	0	155.31	52.38	167.27	50.67	45.75	3.43	0	0	53.06	20.86	18.61	16.55	101.73	0	215.03	52.65	0	0	21.28	217.39	131.67	0	218.2	18.09	0	0	0	0
229.7	50.5	253.33	0	188.68	56.89	82.67	31.24	178.24	0	197.02	0	0	0	85.41	155.53	163.18	60.38	85.56	153.49	48.3	206.05	149.37	63.49	269.51	0	0	0	8.17	240.28	217.01	0
213.52	7.76	253.22	0	0	281.12	6.75	149.72	57.25	0	0	84.58	16.35	0	33.05	100.2	268.69	0	24.65	42.04	22.99	224.07	0	0	227.15	31.34	0	218.88	286.74	0	247.67	0
0	194.93	0	0	83.59	77.48	31.44	82.99	264.64	2.52	180.37	38.86	51.51	53.1	181.7	27.7	127.19	0	0	0	59.16	40.37	58.99	128.27	280.56	0	0	113.53	0	263.37	0	0
264.99	0	158.98	72.46	99.21	125.82	94.22	156.43	227.68	0	0	0	0	147.77	0	0	253.58	9.59	251.82	0	200.6	3.42	20.01	133.82	164.21	56.69	242.02	0	0	266.39	0	233.81
255.3	16.87	0	0	150.26	106.68	0	175.21	256.11	0	0	0	93.82	43.39	0	0	227.49	41.43	0	193.17	83.05	129.82	147.65	23.21	263.69	0	0	281.63	135.19	0	241.26	0
215.29	41.09	193.45	28.27	44.24	36.29	0	277.62	177.83	0	0	0	0	0	0	0	146.75	8.32	182.45	41.86	45.8	184.72	85.15	84.17	189.22	0	152.35	4.63	0	155.38	142.22	0
		0	263.65																					113.65	106.92	54.08	0	1.62	260.21	0	0
																								0	270.12
																								246.79	22.32

## Sheet: Figure 3-4
Acetamiprid						Dimethoate						Flupyradifurone						Sulfoxaflor
0 ng	0.105 ng	0.21 ng	0.42 ng	0.525 ng	0.63 ng	0 ng	0.053 ng	0.105 ng	0.21 ng	0.315 ng	0.42 ng	0 ng	2.1 ng	6.3 ng	10.5 ng	15.8 ng	21.0 ng	0 ng	0.105 ng	0.21 ng	0.42 ng	0.525 ng	0.63 ng
19.6	25.14	2.59	0	32.47	14.65	13.75	0	5.9	1.46	27.75	6.69	49.97	19.44	16.31	14.53	0	0	11.59	25.5	25.9	2.94	0	0.71
1.55	15.66	25.09	0	25.83	3.88	104.06	36.9	26.97	8.09	15.7	28.25	20.83	0	0	0.28	8.95	13.59	4.78	22.22	2.51	9.07	0	55.33
17.21	43	0	21.69	12.62	1.78	44.97	34.28	7.26	26.53	0	0	17.66	10.19	19.43	14.53	12.23	0	3.28	0	2.83	17.43	48.14	0
13.26	9.05	15.86	0.67	3.25	13.08	21.22	26.78	3.54	2.3	25.86	3.34	38.66	12.8	2.93	19.58	13.51	0	58.77	7.91	21.78	38	3.54	0
29.73	20.08	1.15	0	3.43	4.66	14.95	26.62	0.84	0	10.74	4.72	66.27	3.29	0	10.05	0	0	29.92	3.67	15.45	8.95	0	18.51
12.92	14.03	36.63	6.37	48.54	0	11.78	26.06	9.88	4.68	0	3.12	149.27	13.57	2.72	0	11.53	21.53	32.79	0	8.29	0	0.27	71.77
24.85	23.89	14.56	0	0	9	27.41	13.64	7.49	1.66	23.89	3.87	61.05	0	7.04	0	1.39	0	1.2	2.99	20.75	53.65	0.52	63.8
11.11	1.78	5.62	30.76	0	7.22	65.19	18.25	10.72	0	0	0	33.9	22.25	13.34	0	0	5.11	10.63	60.49	1.21	39.03	1.3	0.63
7.13	22.76	7.37	5.55	0	0	8.63	9.63	10.19	1	23.03	34.33	2.74	17.49	0	0	0	0	42.21	1.57	37.6	67.04	0	10.01
16.63	37.07	0	0	5.79	0	3.1	0	29.5	18.9	12.39	43.31	10.31	16.8	0	0	0	12.55	73.5	39.88	5.17	9.62	0.69	42.63
24.99	50.99	3.19	0	28.07	0	19.96	20.1	11.33	0	0	0	3.41	15.63	9.7	17.15	0	0	0.87	63.83	12.42	0.82	0	1.18
37.59	45.83	0	10.53	0	12.09	6.22	11.89	0	3.07	26.9	15.31	50.59	0	26.99	0	6.61	0	8.14	57.06	75.86	0	0	0
21.15	0	3.08	12.47	0	21.49	10.79	0	40.21	3.74	37.81	29.77	28.53	7.12	10.21	16.37	0	0	13.57	1.38	72.08	16.15	7.49	28.73
4.02	25.5	20.17	28.12	0	7.8	5.71	29.71	58.15	33.64	0	0	59.97	14.47	0	0	0	0	24.37	54.56	36.14	35.76	14.34	3.91
4.56	19.57	0	0	0	0	0	52.59	0	1.12	8.07	0	72.06	0	0	0	1.92	25.76	1.54	63.35	31.74	8.98	22.11	51.32
32.06	23.41	0	0	28.85	20.14	35.33	0.48	49.78	0	0	18.89	10.99	18.55	0	51.81	4.31	0	17.16	18.94	1.4	10.51	3.79	23.05
0	24.12	0	0	4.42	0	23.75	17.96	41.1	0	14.76	0	65.34	12.27	0	0	8.52	0	23.4	1.18	15.47	0.39	6.79	21.61
2.69	6.79	0	0	1.57	0	2.11	0	0	0	0	50.47	53.33	13.06	1.88	20.3	22.97	0	14.33	18.55	24.16	4.07	0	17.59
0.9	0	0	6.67	21.09	18.79	7.61	1.99	20.41	14.29	10.84	2.13	36.91	23.47	42.46	7.07	0	0	37.37	50.74	42	2.25	66.29	25.45
0.58	11.72	47.66	0.66	4.71	0	0	1.33	0	0	0	0	9.59	30.82	0	0	0	0	6.96	30.52	34.26	2.15	0.26	0
27.44	25.02	11.42	22.45	0	0	26.86	12.59	0	26.67	0	22.25	0	0	0	1.88	0	0	0	41.47	40.88	9.57	0	0
24.57	4.96	7.03	4.65	0	0	35.85	0	10.59	5.75	9.17	0	30.07	26.63	0	0	0	0	0	8.78	23.18	5.21	2.62	0
12.35	21.28	8.4	7.72	22.69	10.76	0	19.18	9.74	14.99	8.79	12.76	30.37	0	10.72	27.57	7.35	0	42	29.6	54.51	1.18	9.58	0
48.17	13.38	0	14.58	5.39	0	39.19	22.1	25.87	2.99	2.95	14.01	17.83	2.59	0.74	0	0	22.3	23.53	19.9	5.03	0.49	0	17.08
32.65	17.76	16.04	24.42	0	14.41	25.13	9.59	24.78	0	0	13.36	53.03	24.09	11.26	0	0	5.44	45.24	29.46	29.54	3.49	0	0
31.73	45.28	19.09	0	38.1	0	12.1	6.63	0	12.7	0	0	21.7	0	0	3.26	5.64	27.76	20.98	0	0.84	23.75	0	0
21.75	10.81	0	27.33	0	10.58	13.8	5.58	21.69	0	3.74	0	13.8	10.49	0	0	3.88	0	3.08	17.82	9.35	16.82	0	0
24.84	16.77	9.21	12.65	0	21.01	24.03	0	19.98	74.21	0	26.94	18.36	4.06	78.6	13.87	2.9	49.76	2.03	1.91	33.76	2.08	10.96	2.65
42.51	0	16.12	0	14.06	16.61	39.36	17.24	24.73	18.9	17.34	46.71	39.29	0	0	0	0	0	8.06	40.42	0	0	0	4.56
37.45	32.74	3.8	6.72	4.46	6.57	46.38	3.28	24.29	31.58	0	6.12	18.71	27.1	0	0	0	0	31.23	0	0	1.27	0	0

## Sheet: Figure 5
Acetamiprid								Dimethoate								Flupyradifurone								Sulfoxaflor
0 ng		0.21 ng		0.42 ng		0.63 ng		0 ng		0.105		0.21 ng		0.42 ng		0 ng		6.3 ng		10.5 ng		21 ng		0 ng		0.21 ng		0.42 ng		0.63 ng
host zone	control zone	host zone	control zone	host zone	control zone	host zone	control zone	host zone	control zone	host zone	control zone	host zone	control zone	host zone	control zone	host zone	control zone	host zone	control zone	host zone	control zone	host zone	control zone	host zone	control zone	host zone	control zone	host zone	control zone	host zone	control zone
0	150.36	0	0	63.03	0	288.02	0	0	0	123.19	33.23	0	0	13.76	94.98	138.73	0	0	136.29	0	0	0	0	266.87	0	20.85	227.86	100.67	139.58	0	0
0	0	0	0	151.31	0	0	0	287.69	0	0	0	0	0	0	256.86	149.9	21.14	157.45	0	193.75	0	217	28.45	222.14	0	252.81	0	114.84	149.1	0	250.17
273.12	0	0	0	191.92	0	108.3	90.22	291.58	0	0	0	0	0	201.76	0	229.67	31.28	0	0	0	80.03	32.46	78.22	0	0	246.87	0	221.31	0	0	193.44
265.41	0	257.16	0	244.35	0	0	0	231.21	41.83	18.61	0	0	0	0	205.93	161.99	0	0	251.62	0	291.76	0	0	125.71	83.01	17.06	0	0	0	250.14	0
159.21	0	219.58	0	282.82	0	268.74	0	244.17	0	132.32	156.19	20.09	214.48	267.18	0	184.86	0	37.49	29.02	0	0	139.83	65.43	272.56	0	228.34	0	0	0	0	119.16
282.01	0	147.46	0	264.19	0	0	0	0	0	193.73	31.78	0	0	0	0	134.92	20.93	39.34	11.18	0	0	260.81	0	181.73	0	124.83	113.4	25.8	0	92.33	0
278.64	0	270.34	0	277.53	0	223.62	0	116.21	0	71.79	102.03	0	0	254.41	0	148.92	100.58	74.24	85.21	0	22.69	0	217.81	247.75	0	0	260.09	198.49	0	99.3	0
0	156.26	0	0	0	0	262.1	0	263.93	0	0	0	271.68	0	0	0	148.89	101.56	102.62	65.18	0	0	0	0	157.95	74.07	0	0	214.61	0	265.2	0
120.17	33.2	0	75.16	260.61	0	230.91	0	179.72	0	155.38	4.94	239.23	0	275.2	0	118.05	124.94	84.73	89.49	0	0	0	0	0	0	0	0	73	0	38.32	151.41
4.69	179.78	212.88	0	260.01	0	0	0	141.37	57.92	0	209.52	0	0	99.56	134.67	226.06	12.37	12.6	0	0	0	17.23	0	119.26	0	272.06	0	0	112.74	65.45	146.92
207.87	0	259.16	0	189.18	0	206.28	26.17	88.64	0	213.91	0	0	242.63	17.74	46.12	251.69	0	6.63	67.95	212.83	57.51	123.74	159.61	251.53	0	0	0	0	213.56	187.78	0
268.58	0	254.13	0	0	0	0	0	0	0	0	0	36.53	60.64	4.75	12.86	252.2	18.78	0	0	0	0	0	238.51	271.96	0	251.17	0	237.01	0	0	0
0	90.89	82.29	0	0	0	0	0	166.43	0	219.79	38.02	0	0	280.54	0	260.81	0	0	251.68	0	0	0	0	102.53	0	110.14	0	258.47	0	83.1	164.77
0	0	0	87.64	115.29	105.03	64.38	7.9	36.5	9.65	0	0	0	4.71	0	291.72	201.1	0	246.05	0	0	279.06	11.44	33.4	266.7	0	0	0	87.45	0	0	139.13
275.75	0	69.92	0	273.38	0	0	0	79.47	26.56	0	0	0	0	0	271.9	247.92	0	189.14	87.19	59.9	0	66.2	0	266.93	0	137.52	68.29	196.5	0	0	0
110.75	0	0	0	109.75	10.53	132.61	0	0	126.84	0	0	0	158.75	0	0	58.85	42.03	18.53	235.59	242.34	0	224.47	64.08	150.77	0	0	0	260.48	0	0	167.26
268.99	0	292.88	0	0	0	148.07	50.59	141.45	0	0	0	61.33	12.18	94.17	176.39	225.53	46.34	127.92	139.75	0	261.52	0	104.22	259.69	0	0	0	0	0	55.35	0
261.29	0	264.79	0	83.41	0	215.45	0	133.29	0	8.57	0	30.53	21.21	0	266.7	258.22	0	72.75	145.6	0	0	257.94	0	200.61	0	0	159.03	271.68	0	0	0
0	0	267.32	0	173.97	21.42	255.12	0	80.28	0	0	17.28	139.29	110.57	0	0	40.55	0	116.92	114.1	61.53	123.78	205.27	68.98	235.67	0	0	117.12	255.98	0	263.41	0
0	236.77	246.3	0	123.1	0	0	0	111.73	0	7.01	8.78	210.67	0	57.47	143.31	219.32	50.22	0	122.62	0	0	9.82	21.63	263.66	0	228.06	0	86.27	0	284.23	0
0	0	42.04	195.38	5.71	0	0	0	81.28	159.22	0	146.7	85.1	68.51	162.35	0	89.67	0	0	0	0	0	0	0	254.44	0	0	0	44.25	0	286.46	0
		0	37.7			231.57	0	176.15	87.29	0	0	76.38	119.23	0	0	0	0	0	0	0	0	7.83	11.64	162.58	0	239.03	0	18.54	0	237.77	0
								49.93	152.86	141.54	0	0	264.91	0	273.84	0	0	268.76	3	0	0	0	0	0	169.16	0	76.15	267.09	0	0	0
								214.45	0	0	0	134.87	0	0	0	285.82	0	23.42	247.5	53.86	0	0	112.01	113.56	0	0	110.68	0	0	247.57	0
								228.04	28.39	0	237.94	0	0	276.23	0	284.83	0	0	0	29.94	247.08	169.87	96.94	193.12	0	4.89	88.05	0	0	0	3.87
								214.73	68.81	77.52	141.37	10.07	23.37	0	0	126.32	74.82	284.85	0	25.39	122.83	0	0	159.85	0	248.22	0	262.24	0	0	272.43
								74.24	0	222.45	59.94	0	59.4	269.41	0	21.42	49.4	0	281.05	0	228.09	0	0	243.17	6.36	0	0	278.93	0	0	0
								42.3	57.8	91.72	159.98	22.89	48.71	0	147.77	143.49	89.24	54.37	199.37	270.94	0	18.88	0	133.05	0	216.22	0	261.97	0	0	156.83
								248.37	0	0	284.17	0	197.73	242.65	0	180.44	86.79	2.54	67.43	0	0	0	0	0	0	250.25	0	21.49	195.68	0	0
								183.96	0	260.42	0	0	0	45.75	80.82	147.23	112.92	0	0	0	0	12.58	21.48	90.98	0	98.75	0	0	0	161.44	107.46
																								153.13	0	189.99	0	0	0	0	103.69

## Sheet: Figure 6
Figure 6a								Figure 6b				Figure 6c
0 µg/ml		0.1 µg/ml		0.5 µg/ml		1.0 µg/ml		0 µg/ml	0.1 µg/ml	0.5 µg/ml	1.0 µg/ml	0 µg/ml		0.1 µg/ml		0.5 µg/ml		1.0 µg/ml
pheromone zone	control zone	pheromone zone	control zone	pheromone zone	control zone	pheromone zone	control zone					host zone	control zone	host zone	control zone	host zone	control zone	host zone	control zone
230.41	0	247.26	0	0	165.48	0	0	24.73	3.07	9.81	0.18	4.43	0	66.24	17.87	74.21	68.9	83.53	0
288.53	0	0	0	239.88	36.27	0	221.84	50.72	10.58	27.44	8.72	143.81	0	50.12	0	68.43	27.43	149.42	0
278.54	0	0	280.16	245.55	26	110.16	0	24.09	0	26.66	37.67	7.76	269.96	184.46	37.42	0	0	0	0
177.65	0	73.37	71.24	284.49	0	70.66	202.7	25.86	15.28	31.99	19.17	264.98	0	78.54	0	204.12	0	0	129.12
275.33	0	0.88	248.57	0	75.26	0	0	7.73	38.53	16.92	11.24	178.74	0	172.51	61.2	85.8	54.31	3.35	110.56
296.84	0	275.57	0	0	27.17	0	0	26.58	14.82	13.31	14.35	203.69	0	0	0	86.12	25.12	0	0
0	54.16	164.25	42.92	0	0	278.18	0	31.25	39.5	41.16	7.46	126.82	0	184.52	13.63	72.13	21.16	0	67.83
154.37	0	0	15.17	264.44	0	0	0	60.18	26.15	46.16	0	127.96	18.67	113.47	93.29	0	91.86	208.33	0
23.66	0	0	0	0	226.68	104.84	78.23	15.97	0	28.1	23.01	258.14	0	0	13.18	188.1	0	57.57	157.84
197.9	0	0	255.43	0	242.94	46.66	57.16	52.21	30.86	19.97	33.71	180.75	0	261.59	0	167.25	23.85	204.71	0
286.83	0	285.82	0	0	0	20.46	268.57	43.15	4.79	19.23	0	204.09	0	0	224.1	60.8	29.1	0	0
15.77	0	0	223.45	0	0	238.11	0	22.67	2.62	9.05	19.26	139.53	55.93	171.44	0	0	0	137.34	0
275.73	5.07	0	267.79	20.29	152.32	156.57	0	16.71	35.34	23.51	13.16	222.56	0	0	280.6	9.33	179.07	155.96	18.86
0	36.79	0	0	0	0	0	0	12.64	29.29	23.77	5.4	129.29	0	271.65	0	0	0	135.58	0
212.92	66.86	268.27	0	170.05	76.67	185.1	0	15.45	22.49	1.24	0	12.88	13.01	150.16	4.57	133.17	15.92	146.13	46.37
96.76	149.62	254.25	0	47.18	190.7	0	0	35.35	3.2	4.03	33.65	168.33	0	226.63	0	81.02	0	0	116.38
265.85	0	0	0	0	185.62	37.51	0	17.38	15.9	30.64	14.92	158.01	0	235.59	0	0	0	282.88	0
262.09	0	0	0	199.72	0	27.99	119.53	33.9	0.59	39.02	46.35	111.57	16.74	6.29	0	0	0	145.02	21.68
0	228.31	20.71	0	82.17	153.32	89.48	81.96	52.25	40.61	0	28.17	106.74	0	0	68.15	119.06	0	47.3	0
286.94	0	239.86	0	0	280.67	165.54	0	32.5	20.91	24.71	0	246.18	0	194.95	0	0	0	1.31	185.26
226.14	0	0	0	118.89	103.92	288.68	0	32.75	20.22	12.66	20.82	108.54	96.24	0	0	71.2	111.76	0	80.01
203.71	49.24	181.23	65.37	0	274.99	0	0	30.46	35.71	15.24	0.98	69.43	0	0	0	84.4	0	272.43	0
206.3	6.37	230.66	0	0	0	100.73	158.38	37.37	0	0	0	0	164.71	0	0	16.34	0	21.56	0
253.81	0	0	241.08	147.36	65.54	106.74	166.56	38.83	24.74	13.87	14.61	141.85	0	92.59	0	224.76	0	170.48	56.95
205.53	0	228.96	13.09	138.9	93.86	178.98	68.54	30.43	13.96	5.39	23.24	177.72	0	0	0	41.83	0	181.55	37.16
63	110.82	285.47	0	0	0	132.51	24.67	23.31	5.54	14.38	56.85	212.41	0	0	0	0	165.22	0	236.45
249.08	0	0	274.82	224.09	0	0	70.3	26.52	18.69	22.87	19.94	47.56	0	148.01	0	230.42	0	22.99	231.59
204.95	15.21	81.11	184.34	281.56	0	69.04	165.03	68.99	24.91	25.46	30.85	104.45	0	0	0	0	0	0	105.78
274	0	96.72	159.99	283.81	0	168.18	79.7	21.77	22.98	17.78	25.2	0	47.92	227.47	0	0	0	0	0
259.01	0	286.37	0	0	234.8	0	0	36.92	19.21	0	4.92	89.9	0	204.6	0	25.9	0	50.66	0
